# Supplementary material for: Signatures of hot carriers and hot phonons in the re-entrant metallic and semiconducting states of Moiré-gapped graphene
Source: Nat Commun. 2023 Mar 17;14:1507. doi: 10.1038/s41467-023-37292-4 (PMC10023744; doi:10.1038/s41467-023-37292-4)
Supplement: Supplementary file 3 — Source Data [file 41467_2023_37292_MOESM3_ESM.xlsx]

## Sheet: Fig2a
E-Field (kV/cm)	136 meV	125 meV	111 meV	96 meV	79 meV	55 meV	0	55 meV	79 meV	96 meV	111 meV	125 meV	136 meV	147 meV	158 meV	167 meV	176 meV	185 meV	193 meV	201 meV
5	1.228	1.218	1.144	1.12	1	0.916	0.792	0.68	0.716	0.898	1.126	1.304	1.468	1.53	1.652	1.76	1.762	1.8058	1.934	1.956
10	2.36	2.316	2.16	2.102	1.864	1.728	1.49	1.328	1.38	1.584	1.922	2.25	2.668	2.78	3.068	3.314	3.306	3.468	3.728	3.8
15	3.384	3.314	3.08	2.958	2.64	2.444	2.14	1.976	1.972	2.156	2.56	2.95	3.49	3.682	4.132	4.52	4.54	4.81	5.212	5.346
20	4.248	4.13	3.866	3.664	3.282	3.034	2.73	2.572	2.56	2.712	3.096	3.48	4.102	4.366	4.944	5.482	5.544	5.91	6.48	6.72
25	4.96	4.822	4.514	4.274	3.848	3.578	3.286	3.142	3.122	3.252	3.608	3.952	4.56	4.886	5.52	6.152	6.256	6.712	7.446	7.812
30	5.51	5.332	5.036	4.768	4.328	4.06	3.792	3.668	3.706	3.822	4.078	4.386	5.018	5.38	6.006	6.654	6.804	7.332	8.146	8.644
35	5.982	5.78	5.486	5.22	4.802	4.55	4.306	4.204	4.242	4.344	4.566	4.832	5.406	5.782	6.396	7.016	7.222	7.764	8.602	9.16
40	6.42	6.174	5.9	5.628	5.24	5.026	4.814	4.728	4.768	4.854	5.048	5.286	5.87	6.182	6.744	7.364	7.574	8.11	8.946	9.542
45	6.806	6.542	6.276	6.008	5.68	5.49	5.308	5.246	5.276	5.352	5.526	5.732	6.226	6.564	7.1	7.672	7.916	8.402	9.232	9.848
50	7.15	6.904	6.658	6.386	6.102	5.948	5.8	5.74	5.78	5.838	5.986	6.176	6.628	6.962	7.46	8.006	8.242	8.71	9.494	10.08
55	7.58	7.302	7.102	6.836	6.626	6.482	6.36	6.318	6.262	6.326	6.52	6.702	7.03	7.36	7.816	8.292	8.532	8.99	9.738	10.3
60	7.964	7.688	7.48	7.256	7.08	6.934	6.84	6.806	6.67	6.72	6.976	7.144	7.372	7.696	8.12	8.574	8.744	9.168	9.916	10.46
65	8.34	8.074	7.88	7.656	7.5	7.38	7.292	7.274	7.138	7.186	7.412	7.554	7.776	8.072	8.44	8.846	8.986	9.424	10.054	10.56
70	8.724	8.466	8.28	8.07	7.936	7.812	7.73	7.714	7.57	7.608	7.832	7.974	8.15	8.456	8.76	9.164	9.26	9.676	10.222	10.66
75	9.106	8.87	8.684	8.492	8.354	8.252	8.18	8.16	8.004	8.046	8.266	8.398	8.526	8.824	9.102	9.408	9.548	9.85	10.34	10.84
80	9.508	9.274	9.09	8.922	8.78	8.688	8.616	8.622	8.448	8.478	8.694	8.82	8.92	9.204	9.456	9.736	9.824	10.174	10.58	11

## Sheet: Fig2b Inset
Electric Field (kV/cm)	Dirac Point Position (V)
5	-2.99
10	-2.99
15	-2.57
20	-2.08
25	-2.08
30	-2.99
40	-2.99
50	-2.99
60	-2.01
70	-2.08
80	-2.01

## Sheet: Fig2c
E (kV/cm)	-136 meV	-125 meV	-111 meV	-96 meV	-79 meV	-55 meV	0 meV	55 meV	79 meV	96 meV	111 meV	125 meV	136 meV	147 meV	158 meV	167 meV	176 meV	185 meV	193 meV	201 meV
5	360.51	387.06	396.43	450	495.85	581.31	685.29	648.32	506.79	394.05	333.44	290.6	276.8	252.66	234.09	233.77	226.89	226.89	208.53	205.62
10	381.78	412.96	425.74	486.48	528.7	621.14	703.01	674.64	581.31	470.29	394.44	324.81	309.71	275.95	251.75	252.48	238.35	238.35	218.24	213.16
15	402.63	437.01	457.1	518.18	563.75	650.93	709.11	710.65	645.73	535.94	458.47	379.8	357.39	313.02	281.86	280.4	261.85	261.85	237.8	230.58
20	434.26	467.33	495.85	559.38	609.2	682.6	727.6	731.25	687.46	595.99	524.71	437.57	408.09	354.53	314.83	310.75	288.41	288.41	258.64	247.62
25	468.46	503.83	534.93	599.69	648.71	710.8	745.67	750.77	718.76	642.9	582.59	498.25	461.67	402.9	356.37	349.62	322.47	322.47	285.75	270.02
30	512.64	545.71	579.19	643.16	688.92	741.14	767.88	759.5	734.93	685.65	633.99	547.85	507.62	449.5	400.86	390.92	359.17	359.17	318.28	297.06
35	555.54	587.99	620.5	678.86	719.23	762.82	782.54	775.08	755.71	716.54	674.34	597.43	555.33	497.22	448.86	434.63	400.8	400.8	356.88	332.1
40	597.88	627.97	660.73	713.36	745.86	780.91	796.02	788.93	774.06	742.39	706.72	631.43	597.04	543.12	493.18	478.12	443.22	443.22	397.13	369.2
45	637.86	667.02	699	742.25	769.67	797.78	807.8	802.92	790.81	764.33	735.07	672.78	635.56	583.8	536.55	518.47	485.59	485.59	437.43	406.95
50	674.22	700.98	732.96	769.4	790.62	812.07	821.08	815.05	806.46	785.28	759.59	704.38	668.18	620.24	574.53	556.65	524.05	524.05	476.65	446.03
55	703.22	724.43	754.56	780.06	798.5	814.78	820.53	828.31	819.43	793.56	770.65	732.36	697.28	653.68	613.29	594.63	561.79	561.79	514.8	483.98
60	730.44	752.14	776.9	797.46	815.3	827.19	831.58	849.55	842.86	810.09	789.87	763.89	729.63	688.92	649.79	636.18	604.45	604.45	555.08	523.61
65	755.05	774.87	799.01	816.67	830.76	841.39	843.59	860.62	854.54	826.96	810.47	785.91	755.25	720.14	684.8	673.35	639.73	639.73	596.51	565.53
70	776.84	795.41	817.41	832.06	846.06	855.56	857.44	874.7	870.08	843.77	827.85	808.9	777.81	749.09	713.86	705.94	673.44	673.44	634.8	606.66
75	795.55	813.66	833.18	847.77	858.87	866.87	869.12	887.03	882.14	857.33	843.07	829.66	799.95	773.99	747.19	735.5	711.42	711.42	675.34	641.88
80	812.63	830.09	846.66	861.16	870.81	878.51	877.86	896.97	893.62	870.17	857.03	846.86	819.19	796.02	771.69	764.33	736.32	736.32	706.14	677.27

## Sheet: Fig3a
E Field ( kV / cm )	-5	-4.75	-4.5	-4.25	-4	-3.75	-3.5	-3.25	-3	-2.75	-2.5	-2.25	-2	-1.75	-1.5	-1.25	-1	-0.75	-0.5	-0.25	0	0.25	0.5	0.75	1	1.25	1.5	1.75	2	2.25	2.5	2.75	3	3.25	3.5	3.75	4	4.25	4.5	4.75	5	5.25	5.5	5.75	6	6.25	6.5	6.75	7
0	0	0	0	0	0	0	0	0	0	0	0	0	0	0	0	0	0	0	0	0	0	0	0	0	0	0	0	0	0	0	0	0	0	0	0	0	0	0	0	0	0	0	0	0	0	0	0	0	0
2.5	4.4974e-05	3.7527e-05	3.3035e-05	2.8162e-05	2.5874e-05	2.2036e-05	2.9292e-05	3.4163e-05	3.7544e-05	4.2423e-05	4.5017e-05	4.7101e-05	4.7592e-05	4.5625e-05	4.0327e-05	3.3984e-05	2.5686e-05	2.0857e-05	1.8728e-05	2.7026e-05	4.1743e-05	5.1028e-05	5.7131e-05	5.8859e-05	6.0775e-05	6.1826e-05	6.2692e-05	6.2816e-05	6.2773e-05	6.2277e-05	5.9535e-05	5.8456e-05	5.7606e-05	5.843e-05	6.0989e-05	6.507e-05	7.0134e-05	7.1502e-05	7.2435e-05	7.3991e-05	7.4303e-05	7.5674e-05	7.6422e-05	7.7607e-05	7.8293e-05	7.9168e-05	8.023e-05	8.0542e-05	8.1355e-05
5	8.7475e-05	7.8537e-05	6.8973e-05	6.0149e-05	5.4191e-05	5.0035e-05	6.1149e-05	7.165e-05	8.472e-05	8.919e-05	9.3392e-05	9.5984e-05	9.692e-05	9.5385e-05	8.6708e-05	7.3493e-05	5.731e-05	4.6369e-05	4.2234e-05	6.3347e-05	8.2414e-05	9.7672e-05	0.00011121	0.00011601	0.00011862	0.00012108	0.00012315	0.00012328	0.00012322	0.00012233	0.00011849	0.00011707	0.00011742	0.00011965	0.00012306	0.00012813	0.00013954	0.00014215	0.00014433	0.00014601	0.00014781	0.00014906	0.00015105	0.00015242	0.00015361	0.0001551	0.00015654	0.00015791	0.00015916
7.5	0.00013302	0.00012076	0.00010759	9.7289e-05	8.9773e-05	8.3467e-05	0.00010153	0.00012094	0.00013154	0.00013706	0.00013982	0.00014098	0.00014119	0.000139	0.00013223	0.00011989	9.4327e-05	7.5804e-05	7.037e-05	0.00011293	0.00014422	0.00016051	0.00016699	0.00017318	0.00017649	0.00018056	0.00018298	0.00018319	0.00018276	0.00018141	0.00017869	0.00017644	0.00017752	0.00018038	0.00018404	0.00019506	0.00020321	0.00021151	0.00021384	0.00021586	0.00021913	0.00022115	0.00022317	0.00022286	0.00022691	0.00022987	0.0002319	0.00023346	0.00023486
10	0.00017505	0.00016327	0.00015286	0.00014464	0.00013687	0.0001325	0.00013848	0.00014651	0.0001596	0.00016327	0.00016725	0.00017046	0.00017322	0.0001749	0.00017249	0.00016305	0.00014675	0.00013107	0.00012048	0.00015792	0.0001816	0.00020324	0.00021847	0.00022849	0.0002336	0.00023798	0.00024264	0.00024268	0.00024196	0.00023989	0.00023729	0.00023314	0.00023413	0.00023901	0.00024949	0.00025962	0.00026964	0.00027305	0.000276	0.00027957	0.00028206	0.00028408	0.00028688	0.00028937	0.00029201	0.00029419	0.00029668	0.00029762	0.00030042
20	0.0003348	0.00032366	0.00031485	0.00030589	0.00029687	0.00029041	0.00028578	0.00028658	0.00029044	0.00029381	0.00029693	0.00029972	0.00030406	0.00029422	0.00027699	0.00025788	0.00024015	0.00022164	0.00021483	0.0002359	0.00029661	0.00032502	0.00035072	0.00037463	0.00039427	0.00040933	0.0004204	0.00043087	0.00043795	0.00044473	0.00044037	0.00043862	0.00043475	0.00043663	0.00044798	0.00046094	0.00047191	0.00047633	0.00049352	0.00049754	0.00050187	0.00050744	0.00051302	0.00051642	0.00051983	0.00052262	0.00052696	0.00053068	0.00053285
30	0.00048388	0.00046921	0.000457	0.00044571	0.00043564	0.0004265	0.00041833	0.00041348	0.00041375	0.00041761	0.00042218	0.00042525	0.00042816	0.00042134	0.00039477	0.00037087	0.00034484	0.00032871	0.0003142	0.00033709	0.00035711	0.00043046	0.00046433	0.00049673	0.00052672	0.00055307	0.00057393	0.00059113	0.00060741	0.00062186	0.00062075	0.00061893	0.00062769	0.00063674	0.00065823	0.00068193	0.00068841	0.0006989	0.00070755	0.00071589	0.00072299	0.00073103	0.00073628	0.00074402	0.00074959	0.00075639	0.00076104	0.00076599	0.00077125
40	0.00064174	0.00062603	0.00060998	0.0005918	0.00057339	0.00055475	0.00054684	0.00054646	0.00054198	0.00053579	0.00052277	0.00051815	0.00050734	0.00049173	0.0004729	0.00045594	0.00044189	0.00042487	0.00040977	0.00042009	0.00044332	0.00047977	0.0005092	0.0005611	0.00060417	0.00064222	0.00068319	0.00072966	0.00076495	0.00077939	0.00078875	0.00078906	0.00080107	0.000818	0.00083593	0.00086994	0.00088692	0.0008982	0.00090771	0.00091829	0.00092852	0.00093593	0.0009451	0.00095145	0.00096063	0.00096911	0.00097724	0.0009836	0.00099173
50	0.00078437	0.00077032	0.00075207	0.00073803	0.00072339	0.00070754	0.00069407	0.00068127	0.00067214	0.00065017	0.0006366	0.00062566	0.00061219	0.00058863	0.00057063	0.00055158	0.00052729	0.00050978	0.00049451	0.00051443	0.00053064	0.00057277	0.0006043	0.00066848	0.00070626	0.00074285	0.00077765	0.00081187	0.00084123	0.00087123	0.00089818	0.00092209	0.00094418	0.0009675	0.00098593	0.0010068	0.0010234	0.0010357	0.001053	0.0010634	0.0010763	0.0010893	0.001101	0.0011121	0.0011189	0.0011201	0.0011429	0.0011516	0.0011621
60	0.00091938	0.00089917	0.00087635	0.00085746	0.0008406	0.00082556	0.00080753	0.00078942	0.00077571	0.00075223	0.00073531	0.00071929	0.00069506	0.00066774	0.00065174	0.00062854	0.00060449	0.00057803	0.0005723	0.00058326	0.00059506	0.00065546	0.00069946	0.00073802	0.00077507	0.00083728	0.00087701	0.00091286	0.0009494	0.00098074	0.0010108	0.0010402	0.001069	0.0010952	0.0011168	0.0011417	0.0011614	0.0011785	0.0011968	0.0012119	0.001229	0.0012448	0.0012586	0.0012678	0.001281	0.0012915	0.0013046	0.0013145	0.001327
[truncated: 8 more columns]

## Sheet: Fig3b
E Field ( kV / cm )	-5	-4.75	-4.5	-4.25	-4	-3.75	-3.5	-3.25	-3	-2.75	-2.5	-2.25	-2	-1.75	-1.5	-1.25	-1	-0.75	-0.5	-0.25	0	0.25	0.5	0.75	1	1.25	1.5	1.75	2	2.25	2.5	2.75	3	3.25	3.5	3.75	4	4.25	4.5	4.75	5	5.25	5.5	5.75	6	6.25	6.5	6.75	7
2.5	4.4974e-05	3.7527e-05	3.3035e-05	2.8162e-05	2.5874e-05	2.2036e-05	2.9292e-05	3.4163e-05	3.7544e-05	4.2423e-05	4.5017e-05	4.7101e-05	4.7592e-05	4.5625e-05	4.0327e-05	3.3984e-05	2.5686e-05	2.0857e-05	1.8728e-05	2.7026e-05	4.1743e-05	5.1028e-05	5.7131e-05	5.8859e-05	6.0775e-05	6.1826e-05	6.2692e-05	6.2816e-05	6.2773e-05	6.2277e-05	5.9535e-05	5.8456e-05	5.7606e-05	5.843e-05	6.0989e-05	6.507e-05	7.0134e-05	7.1502e-05	7.2435e-05	7.3991e-05	7.4303e-05	7.5674e-05	7.6422e-05	7.7607e-05	7.8293e-05	7.9168e-05	8.023e-05	8.0542e-05	8.1355e-05
5	8.7475e-05	7.8537e-05	6.8973e-05	6.0149e-05	5.4191e-05	5.0035e-05	6.1149e-05	7.165e-05	8.472e-05	8.919e-05	9.3392e-05	9.5984e-05	9.692e-05	9.5385e-05	8.6708e-05	7.3493e-05	5.731e-05	4.6369e-05	4.2234e-05	6.3347e-05	8.2414e-05	9.7672e-05	0.00011121	0.00011601	0.00011862	0.00012108	0.00012315	0.00012328	0.00012322	0.00012233	0.00011849	0.00011707	0.00011742	0.00011965	0.00012306	0.00012813	0.00013954	0.00014215	0.00014433	0.00014601	0.00014781	0.00014906	0.00015105	0.00015242	0.00015361	0.0001551	0.00015654	0.00015791	0.00015916
7.5	0.00013302	0.00012076	0.00010759	9.7289e-05	8.9773e-05	8.3467e-05	0.00010153	0.00012094	0.00013154	0.00013706	0.00013982	0.00014098	0.00014119	0.000139	0.00013223	0.00011989	9.4327e-05	7.5804e-05	7.037e-05	0.00011293	0.00014422	0.00016051	0.00016699	0.00017318	0.00017649	0.00018056	0.00018298	0.00018319	0.00018276	0.00018141	0.00017869	0.00017644	0.00017752	0.00018038	0.00018404	0.00019506	0.00020321	0.00021151	0.00021384	0.00021586	0.00021913	0.00022115	0.00022317	0.00022286	0.00022691	0.00022987	0.0002319	0.00023346	0.00023486
10	0.00017505	0.00016327	0.00015286	0.00014464	0.00013687	0.0001325	0.00013848	0.00014651	0.0001596	0.00016327	0.00016725	0.00017046	0.00017322	0.0001749	0.00017249	0.00016305	0.00014675	0.00013107	0.00012048	0.00015792	0.0001816	0.00020324	0.00021847	0.00022849	0.0002336	0.00023798	0.00024264	0.00024268	0.00024196	0.00023989	0.00023729	0.00023314	0.00023413	0.00023901	0.00024949	0.00025962	0.00026964	0.00027305	0.000276	0.00027957	0.00028206	0.00028408	0.00028688	0.00028937	0.00029201	0.00029419	0.00029668	0.00029762	0.00030042
20	0.0003348	0.00032366	0.00031485	0.00030589	0.00029687	0.00029041	0.00028578	0.00028658	0.00029044	0.00029381	0.00029693	0.00029972	0.00030406	0.00029422	0.00027699	0.00025788	0.00024015	0.00022164	0.00021483	0.0002359	0.00029661	0.00032502	0.00035072	0.00037463	0.00039427	0.00040933	0.0004204	0.00043087	0.00043795	0.00044473	0.00044037	0.00043862	0.00043475	0.00043663	0.00044798	0.00046094	0.00047191	0.00047633	0.00049352	0.00049754	0.00050187	0.00050744	0.00051302	0.00051642	0.00051983	0.00052262	0.00052696	0.00053068	0.00053285
30	0.00048388	0.00046921	0.000457	0.00044571	0.00043564	0.0004265	0.00041833	0.00041348	0.00041375	0.00041761	0.00042218	0.00042525	0.00042816	0.00042134	0.00039477	0.00037087	0.00034484	0.00032871	0.0003142	0.00033709	0.00035711	0.00043046	0.00046433	0.00049673	0.00052672	0.00055307	0.00057393	0.00059113	0.00060741	0.00062186	0.00062075	0.00061893	0.00062769	0.00063674	0.00065823	0.00068193	0.00068841	0.0006989	0.00070755	0.00071589	0.00072299	0.00073103	0.00073628	0.00074402	0.00074959	0.00075639	0.00076104	0.00076599	0.00077125
40	0.00064174	0.00062603	0.00060998	0.0005918	0.00057339	0.00055475	0.00054684	0.00054646	0.00054198	0.00053579	0.00052277	0.00051815	0.00050734	0.00049173	0.0004729	0.00045594	0.00044189	0.00042487	0.00040977	0.00042009	0.00044332	0.00047977	0.0005092	0.0005611	0.00060417	0.00064222	0.00068319	0.00072966	0.00076495	0.00077939	0.00078875	0.00078906	0.00080107	0.000818	0.00083593	0.00086994	0.00088692	0.0008982	0.00090771	0.00091829	0.00092852	0.00093593	0.0009451	0.00095145	0.00096063	0.00096911	0.00097724	0.0009836	0.00099173
50	0.00078437	0.00077032	0.00075207	0.00073803	0.00072339	0.00070754	0.00069407	0.00068127	0.00067214	0.00065017	0.0006366	0.00062566	0.00061219	0.00058863	0.00057063	0.00055158	0.00052729	0.00050978	0.00049451	0.00051443	0.00053064	0.00057277	0.0006043	0.00066848	0.00070626	0.00074285	0.00077765	0.00081187	0.00084123	0.00087123	0.00089818	0.00092209	0.00094418	0.0009675	0.00098593	0.0010068	0.0010234	0.0010357	0.001053	0.0010634	0.0010763	0.0010893	0.001101	0.0011121	0.0011189	0.0011201	0.0011429	0.0011516	0.0011621
60	0.00091938	0.00089917	0.00087635	0.00085746	0.0008406	0.00082556	0.00080753	0.00078942	0.00077571	0.00075223	0.00073531	0.00071929	0.00069506	0.00066774	0.00065174	0.00062854	0.00060449	0.00057803	0.0005723	0.00058326	0.00059506	0.00065546	0.00069946	0.00073802	0.00077507	0.00083728	0.00087701	0.00091286	0.0009494	0.00098074	0.0010108	0.0010402	0.001069	0.0010952	0.0011168	0.0011417	0.0011614	0.0011785	0.0011968	0.0012119	0.001229	0.0012448	0.0012586	0.0012678	0.001281	0.0012915	0.0013046	0.0013145	0.001327
[truncated: 8 more columns]

## Sheet: Fig3c
E Field ( kV / cm )	-3.75	-0.5
0	0	0
2.5	2.2036e-05	1.8728e-05
5	5.0035e-05	4.2234e-05
7.5	8.3467e-05	7.037e-05
10	0.0001325	0.00012048
20	0.00029041	0.00021483
30	0.0004265	0.0003142
40	0.00055475	0.00040977
50	0.00070754	0.00049451
60	0.00082556	0.0005723

## Sheet: Fig3d
Vg (V)	2.5	5	7.5	10	12.5	15	17.5	20	22.5	25	30	35	40	45	50
-5	3809.8	4034.1	3872.3	3815.4	3824.8	3828.6	3815.5	3833	3835.5	3883.5	3857.4	3858.9	3884.2	3972.1	3981.7
-4.75	3933.3	4143	3999.9	3926.7	3928	3937.8	3929.5	3930	3936.3	3981.7	3940	3948.6	3970.2	4055	4053.7
-4.5	4048.1	4257.9	4145.9	4033.4	4042.5	4055.1	4038.5	4034.4	4036.2	4070.7	4042.5	4038.5	4053	4138.1	4125.4
-4.25	4163.7	4379.2	4244.4	4133.4	4163.7	4176.1	4152.2	4143	4147.9	4175.6	4143	4140.9	4146.7	4217.9	4202.7
-4	4292.3	4490.3	4384.7	4254	4284.1	4278.1	4256.1	4247.4	4255.4	4264.1	4243.4	4226.6	4252.4	4307.8	4286
-3.75	4362.9	4581.8	4488	4349	4380.5	4379.7	4365.2	4359.6	4347	4366.1	4348.8	4334.2	4339.3	4394.2	4366.1
-3.5	4395.7	4614.3	4527.4	4389.9	4442.5	4452.1	4441	4441.2	4446.2	4449.2	4434.1	4413.7	4417.3	4480.3	4445.9
-3.25	4356.3	4599.8	4525	4431.5	4474.5	4503.5	4509.6	4514.1	4507.2	4546.2	4502.4	4516	4519.8	4558	4535.6
-3	4311.3	4525	4485.7	4381.7	4462.8	4515.1	4529.5	4544.8	4554	4610.7	4572.8	4581.8	4590.8	4634.2	4618
-2.75	4205.7	4439.1	4384.7	4349	4415.6	4497.8	4519.5	4558.1	4596.6	4651	4611.9	4644.2	4673.3	4708.8	4688.3
-2.5	4093.5	4324.1	4290.2	4277.4	4356.3	4463.4	4514.5	4558.1	4605.8	4669.6	4651.6	4702.8	4725.2	4799	4756.9
-2.25	3981.7	4217.9	4205.7	4192.9	4261	4396.2	4470.2	4540.4	4601.8	4677.1	4667.1	4752	4793	4865.4	4831.5
-2	3870.6	4125.4	4097.4	4111.6	4211.8	4336.4	4426.6	4505.4	4585.8	4680.8	4685.8	4790.9	4857.6	4933.8	4908.5
-1.75	3775.2	4065	4018.3	4056.5	4175.6	4304.4	4394.7	4492.4	4589.8	4684.5	4720.5	4824.7	4929.2	4994.6	4966.8
-1.5	3760.6	4006.3	3958.3	4012.5	4122.5	4278.1	4360.5	4480.8	4573.8	4684.5	4733.2	4859	4976.3	5071.4	5048.1
-1.25	3755.7	3981.7	3960.1	3998.8	4134.2	4272.9	4365.2	4485.1	4597.8	4714.8	4775	4923.2	5035.1	5125.6	5118.7
-1	3814.8	4070.7	4018.3	4047.4	4145.9	4309.7	4412.3	4524.2	4634.2	4753.1	4827.6	4977	5100.9	5211.7	5191.2
-0.75	4025.7	4308.1	4217.9	4192.9	4298.6	4407.3	4504.6	4607.5	4708.9	4819.6	4884.6	5063.1	5185.5	5284.8	5284.8
-0.5	4429	4618.5	4499.5	4406.5	4476.5	4568.1	4632.1	4728.6	4797.6	4912.6	4964	5113.6	5237.6	5343.7	5352.4
-0.25	4343.4	4549.7	4513.4	4456.9	4560.3	4646.7	4722.9	4801.3	4873.1	4962.6	5002.9	5152.1	5278.9	5387.3	5396.7
0	4099.3	4305	4240.3	4215.6	4349.9	4492	4611.2	4719	4828.4	4929.2	4967.5	5139.2	5296.8	5403.9	5416.6
0.25	3790	3946.7	3896.5	3926.7	4048.1	4196.1	4315.9	4446.7	4601.8	4737.7	4830.9	5032	5220.1	5354.5	5381.8
0.5	3620.1	3629.2	3590.3	3610	3726.9	3879.6	4009.5	4139.3	4293.7	4435.7	4578.8	4802.1	5051.4	5222.1	5275.3
0.75	3473	3419.8	3372.1	3379	3456.5	3604.4	3714.6	3852	3987.2	4151.8	4300.7	4516	4802.8	4989.8	5087.6
1	3383.9	3291.7	3225.8	3210.6	3262.1	3387.2	3491.5	3615.6	3761.1	3907	4030.8	4231	4524.2	4725.8	4863.7
1.25	3310.5	3152	3101.4	3090.6	3121.4	3227	3325.7	3428.9	3568.8	3707.9	3817.3	3998.9	4275.8	4461.3	4628.9
1.5	3295.5	3084.8	3017.2	3002.4	3020.4	3111.4	3197.3	3292.7	3428.3	3534.3	3636.4	3804.8	4053	4265.8	4392.4
1.75	3258.4	3037.9	2953.5	2937.5	2940.5	3027.3	3099.5	3188.5	3310.9	3393.8	3489	3638.3	3884.2	4070.7	4211.8
2	3190.2	2996.9	2907.9	2878.9	2893.4	2967.7	3032.2	3117.7	3213	3291.7	3361	3491.5	3731.6	3912.8	4053.7
2.25	3172.8	2961.6	2876.1	2854	2853.3	2920.2	2967.7	3051.9	3132	3207.9	3255.7	3383.9	3604.4	3774.7	3914.8
2.5	3162.4	2945	2838.3	2808.9	2811.6	2883.7	2926.9	3002.4	3069.2	3143.5	3182.6	3293.3	3485.5	3679.2	3792.4
2.75	3104.7	2910.9	2818	2781.8	2789.8	2845.8	2895.4	2954.4	3019.4	3084.8	3117	3215	3396.3	3568.8	3679.7
3	3084.8	2887.6	2795.2	2755.2	2763.1	2818	2860.6	2924.5	2976.2	3034.7	3060.6	3150.1	3316.2	3485.5	3588.9
3.25	3055.5	2851.9	2761.3	2732.3	2723.9	2788.5	2832.5	2887.9	2934.2	2989.2	3014.1	3094.7	3248.8	3414.9	3502.3
3.5	3011	2828.1	2733.4	2706.6	2708.5	2761.8	2793.3	2855.8	2899.8	2949.5	2975.3	3043.6	3184.1	3355.6	3423.8
3.75	2983	2785.8	2709.4	2678.3	2673.3	2731.2	2777.9	2826.1	2867.8	2912.3	2931.3	3007.4	3143.1	3288	3356.5
4	2919.7	2753.8	2685.8	2644.5	2648.7	2705.6	2745.8	2795.2	2836.5	2880.4	2898.2	2965.5	3094.7	3241	3297.3
4.25	2899.2	2735.5	2658.5	2629.4	2619.8	2678.3	2719.9	2763.4	2804.3	2844.9	2868.2	2931.1	3051.9	3197.3	3243.8
4.5	2867.5	2714.9	2631.8	2590.9	2596.1	2651.6	2690.8	2735.5	2780.3	2815.7	2842.3	2891.3	3014.1	3152.8	3199
4.75	2844.9	2673.3	2614.2	2570.6	2575.2	2631.4	2673	2708.2	2752.2	2788.5	2813.4	2860.6	2977.2	3107.7	3153.8
5	2803.4	2648.7	2596.1	2553.5	2545.6	2605.6	2646.6	2690.8	2720.5	2759.1	2779.5	2832.5	2937.5	3072.8	3114.7
5.25	2765.7	2629.4	2565.3	2525.4	2529.9	2582.2	2629.4	2662.8	2700.6	2731.7	2748.6	2803	2911.6	3029.9	3081.6
5.5	2747.3	2604.4	2552.4	2500.7	2510	2564.9	2612.3	2641.4	2674.2	2708.5	2720.5	2774.1	2886.1	2996.7	3045.9
5.75	2718.8	2590.3	2531.4	2481.8	2492.6	2545.9	2592.1	2623.4	2655	2685.8	2702.4	2753.3	2859.3	2971.1	3011
6	2711.1	2561.5	2510	2463.1	2471.1	2527.3	2570.6	2601.1	2634.7	2667.1	2682.5	2740.2	2841.7	2940.8	2978.4
6.25	2675.8	2544.4	2495.4	2450	2454.2	2505.2	2554.3	2585.1	2613.4	2641.4	2654.6	2716.2	2810.6	2921	2954
6.5	2641.4	2536.6	2467.6	2429.3	2445.8	2494.4	2536.6	2566.3	2593.8	2625.8	2638.4	2692.6	2786.8	2893.3	2919.7
6.75	2634.2	2517.7	2461.2	2416.5	2425.1	2474.6	2520.7	2546.4	2575.7	2610.3	2616.4	2674.8	2773.4	2872.6	2891.9
7	2617.4	2496.9	2446.5	2401.3	2414.9	2464	2505	2529.6	2561.7	2593.8	2597.7	2662.4	2756.8	2844.2	2871.8
7.25	2582.2	2485	2432.7	2391.3	2394.8	2444.8	2491	2515.8	2545.3	2575.2	2581.2	2646.6	2730.7	2825.7	2849.1
7.5	2570.6	2470	2413.6	2378.9	2382.8	2437.9	2478.7	2504.8	2527.9	2561.5	2562	2625.9	2714.6	2795.2	2836.5
7.75	2561.5	2441.7	2401.4	2366.6	2371	2422.4	2468.1	2489.9	2516.8	2549	2549.7	2608.9	2689.3	2787.7	2810.2
8	2532.1	2438.5	2385.5	2354.4	2361.2	2410.5	2453	2476.4	2501	2539.9	2537.5	2592.1	2675.2	2771.4	2791.2
8.25	2507.8	2425.1	2376.9	2337.6	2347.7	2400.4	2441.1	2463.1	2487.8	2527.7	2519	2575.5	2669	2747.9	2769.7
8.5	2503.4	2405.8	2369.7	2332.9	2334.3	2380.5	2420.5	2451.3	2481.8	2512.2	2508	2559.2	2647.5	2731.9	2753.8
8.75	2488.2	2402.8	2356.7	2311.7	2328.6	2380.5	2416.1	2435.7	2462.9	2494.7	2496.2	2555.9	2632.4	2716.2	2736.8
9	2464.7	2379.9	2348.3	2309.3	2317.3	2373.9	2401.6	2422.8	2451.2	2485	2490.8	2546.2	2624.9	2702	2713.6

## Sheet: Fig3e
Vg (V)	2.5	5	7.5	10	12.5	15	17.5	20	22.5	25	30	35	40	45	50	55	60	kV/cm
-5	4256.3	4082.8	4027.2	4080.4	4116.7	4171.9	4267.9	4266.9	4268.3	4307.3	4428.5	4452.2	4502.4	4514.9	4553.2	4562.3	4661.5
-4.75	4444.2	4261.7	4186.2	4232.1	4267.2	4313.2	4403.6	4399.5	4389.5	4404.7	4566.9	4563.9	4618	4609.9	4636.3	4664.8	4766.3
-4.5	4762.7	4463.7	4336.5	4387.1	4414.7	4438.9	4525.4	4523	4510	4541.7	4688.9	4684	4715.2	4716.9	4748.8	4786.3	4890.4
-4.25	5076.6	4651.9	4492.2	4509.9	4571	4569	4651.4	4648.8	4620.9	4646.3	4807.7	4799.3	4817.1	4824.9	4839.1	4891.7	4998.1
-4	5258.8	4804.8	4610.3	4625.9	4657.4	4684.9	4743	4747.9	4741.6	4759.7	4918.8	4911.4	4908	4937.9	4937.1	4989.9	5098.4
-3.75	5175.2	4808.7	4646.9	4676.7	4736.6	4754.8	4832.5	4826.2	4824.1	4842.4	5024.3	5007.4	5007.7	5041.8	5047.7	5080.8	5191.3
-3.5	4881.9	4626.2	4562.3	4658.1	4736.6	4790.4	4890.1	4891.7	4909.5	4915.6	5097.2	5081.9	5128.2	5150.7	5145.7	5166.3	5278.6
-3.25	4512.8	4413.1	4429.7	4589.6	4699.6	4761.2	4904.8	4927.8	4932.5	5008.1	5157	5155.4	5202.7	5227.2	5242.3	5250.4	5364.6
-3	4256.3	4215.6	4294	4475.3	4618	4706.9	4881.4	4932.9	4969.7	5021	5191.2	5214.3	5302.7	5295.4	5313.6	5337.3	5453.4
-2.75	4066.4	4068.6	4151.5	4374.8	4518	4660.1	4849.6	4912.2	4946.4	5029.6	5245.4	5261.1	5381.8	5398.3	5421.6	5436.2	5554.5
-2.5	3966.8	3952.7	4045.9	4270.8	4432.4	4599	4804.1	4896.8	4937.1	5033.9	5261.1	5322.5	5431.7	5476.7	5503	5529.4	5649.6
-2.25	3791.2	3828	3949.9	4190.3	4362.9	4530.7	4778.9	4866.3	4932.5	5033.9	5284.8	5371.3	5495.2	5528.3	5586.8	5586.8	5708.3
-2	3752.1	3756.3	3901.4	4123.7	4314.5	4484.3	4729.3	4841.2	4914.1	5064.4	5296.8	5417.3	5560.3	5604.6	5684.2	5685.2	5808.8
-1.75	3699.6	3701.4	3854.1	4084	4276.6	4447.3	4710.2	4841.2	4900.4	5090.8	5324.8	5453.3	5633.7	5695.2	5751	5792.2	5918.2
-1.5	3713.8	3706.1	3837.1	4076.8	4273.4	4455.8	4694	4836.2	4918.7	5117.5	5361.3	5523	5688.3	5757.2	5830.9	5876.5	6004.3
-1.25	3826.1	3788.1	3897.1	4116.4	4311.3	4492.9	4718.4	4896.8	4932.5	5176.2	5398.3	5579.2	5779.3	5820.6	5913.1	5974.3	6104.2
-1	4095	3996	4036.5	4224.5	4431.5	4569	4801.3	4948.6	4993.3	5227	5503.8	5656	5829.5	5925	6016	6052.6	6184.3
-0.75	4990.1	4491.1	4352.7	4449.8	4624.3	4710.1	4896	5088.3	5060.4	5317.1	5582.4	5722.9	5828.7	5937.6	6058.8	6138.2	6271.7
-0.5	5249.3	4885	4684.1	4714.4	4826.5	4853.3	5028.1	5149.8	5139.3	5360.8	5595.7	5751	5901.9	5991.5	6078.2	6179.9	6314.3
-0.25	4464.5	4280.5	4315.2	4523	4688.3	4813.4	5012.7	5127.2	5134.3	5370.6	5503.8	5667.7	5865.8	5951.7	6065.7	6127.2	6260.4
0	3563.5	3547.8	3714.7	3933.3	4145.9	4343.4	4614.7	4816.3	4882.3	5148.9	5312.8	5489.7	5722.9	5846.4	5973.2	6064	6195.9
0.25	3285.2	3228	3337.6	3514.5	3719.7	3935.5	4191.9	4395.4	4471.7	4779.2	4978.1	5241	5501.7	5670.7	5842.5	5979.8	6109.9
0.5	3125.7	3054.3	3136.7	3269.4	3444.2	3639.7	3866.2	4073.3	4127.4	4401.4	4614.9	4896.8	5225.9	5420.5	5624.3	5787	5912.9
0.75	3033.9	2962	3022	3126.1	3278.7	3437.4	3630.2	3813.3	3848.8	4110.1	4314	4592.1	4898.2	5140.6	5342.6	5543.6	5664.2
1	2938.2	2896.6	2942.5	3022	3174.5	3298.9	3451.5	3623.3	3665.6	3898.4	4068.3	4343.4	4622.5	4843.1	5056.8	5271.9	5386.5
1.25	2888.3	2842.4	2881.3	2965.8	3101.4	3210.6	3342.1	3490	3517.7	3728.6	3874.5	4134.6	4388.3	4593.8	4807.7	5009.7	5118.6
1.5	2848.4	2806.5	2843.5	2915.3	3049.1	3140.9	3260.2	3398.1	3425.5	3590.5	3733.6	3967.8	4195.1	4386.9	4592.6	4782.7	4886.8
1.75	2842.8	2796.9	2815.7	2886.1	2998.5	3086.5	3191	3315.6	3327.2	3501.7	3625	3844.3	4035.5	4207.7	4399	4594.9	4694.8
2	2823.3	2771.4	2799.8	2859.3	2963.1	3051.2	3152.5	3261.9	3264.8	3423.3	3527.8	3735.1	3897.2	4061.2	4245.5	4418	4514.2
2.25	2795.9	2758.1	2779.5	2834.7	2928.6	3022	3100.7	3212.2	3204.6	3357.9	3445.9	3630.2	3777.1	3933.3	4099.3	4276.9	4369.9
2.5	2785.1	2746.3	2755.2	2815.7	2899.2	2984.3	3074.8	3172.6	3158	3310	3380.6	3550.9	3675.6	3829.9	3976.3	4149.7	4239.9
2.75	2769.1	2722.9	2729.1	2790.2	2883.2	2955	3040.1	3121.3	3122.1	3257.9	3319.4	3478	3610	3766.5	3873.2	4032.3	4120
3	2742.7	2698.7	2703.5	2765.1	2853.3	2927.6	3004	3085.9	3083.2	3211	3271	3409.5	3525.2	3702.6	3782.6	3923.7	4009.1
3.25	2699	2656.4	2670	2742.1	2818.5	2893.4	2973.1	3055.4	3052.5	3182.7	3222.5	3364.3	3464.7	3618.1	3691.4	3829.9	3913.2
3.5	2649.3	2623.7	2653.6	2713	2791.2	2863.4	2945	3017.5	3011.9	3132.8	3184.1	3310.8	3403.8	3551.8	3622.4	3755.7	3837.4
3.75	2601.4	2585.9	2603.6	2679.9	2760.4	2833	2913.2	2992.1	2980.8	3099.3	3142.3	3262.9	3357	3487.8	3547.2	3673.8	3753.7
4	2546.1	2538	2564.9	2649	2726.5	2803.2	2891.3	2955.8	2955.4	3072.9	3112.8	3221.4	3295	3435.1	3489.7	3611.6	3690.1
4.25	2497.4	2512.5	2532.9	2615.9	2689.6	2769.5	2870.7	2927.7	2923.8	3032.6	3066	3181	3255.7	3355.6	3448.2	3559.3	3636.7
4.5	2465.3	2474.6	2505.2	2588	2667.1	2751.9	2846.5	2894.7	2892.9	3009	3028.6	3147.6	3212.8	3281.8	3391.8	3504.6	3580.9
4.75	2413.4	2446.1	2481.8	2554.9	2635.4	2726.9	2839.5	2871.3	2873.7	2976.4	2993.3	3111.4	3168.9	3251.1	3358.4	3461	3536.2
5	2403.3	2416.2	2444.8	2532.4	2612.7	2701.3	2810.8	2846.5	2848.5	2952.1	2963.9	3077.1	3143.1	3211.1	3318.1	3412.9	3487.1
5.25	2359.8	2396	2422.4	2514.4	2584.5	2681.4	2784.6	2815.2	2822.2	2923.7	2931.3	3052.7	3109.3	3173.9	3278.7	3369.6	3442.9
5.5	2336.7	2364.4	2400.4	2489.9	2562.6	2660.8	2754.2	2784.7	2799.3	2900.2	2910.4	3023.1	3078.3	3143.3	3243.8	3332.7	3405.1
5.75	2301	2343.1	2403.8	2468.4	2536.6	2636.4	2742.1	2766.3	2772.4	2880	2880.1	3002.9	3045.9	3105.8	3211.5	3308.5	3380.4
6	2280.8	2325	2360.9	2446.1	2522.1	2610.5	2736.5	2748.1	2763.6	2852.9	2858.7	2974.2	3020	3081.9	3192	3274.5	3345.7
6.25	2255.6	2302.6	2330.5	2428	2501.2	2591.9	2715.3	2733.5	2744.6	2838.9	2833	2948.2	2988.8	3051.2	3188.5	3247.8	3318.4
6.5	2225.8	2281.5	2310.1	2407.6	2480.7	2581.2	2693.5	2711	2718.7	2820.8	2815.7	2923.7	2967.7	3029.9	3124.8	3215	3285
6.75	2217.1	2261.6	2294.7	2400	2464.7	2562	2663.3	2692	2704.5	2796.2	2797.5	2904.8	2943.1	2996.7	3101.4	3190.9	3260.3
7	2195	2243.9	2280.9	2377.6	2445.8	2534.7	2643.2	2681	2684.9	2778.7	2778.4	2881	2909.8	2981.3	3073.4	3160.8	3229.6
7.25	2173.3	2234.2	2258.4	2359.3	2431.3	2515.3	2619.1	2662.4	2672.4	2761.4	2757.4	2862.6	2898.8	2964.3	3036.3	3139	3207.3
7.5	2156.8	2215.2	2265.9	2343.6	2408.8	2501.6	2610.6	2651.7	2654.6	2749.5	2741	2848.5	2880.7	2939.2	3022	3114.4	3182.2
7.75	2121.5	2189.7	2262.9	2336.4	2407.8	2491.7	2594.6	2629	2645.1	2727.4	2732.3	2824.6	2861.1	2925.9	2998.5	3103.8	3171.3
8	2127.9	2178.9	2227.6	2317.5	2391.8	2476.4	2575.5	2615.5	2623.7	2719.7	2719.4	2810.8	2848.7	2909.5	2979.9	3079.8	3146.8
8.25	2104.3	2164.8	2207.6	2303.5	2379.8	2463.1	2568.2	2600.7	2611.8	2699.3	2697.1	2799.1	2822.6	2901.4	2961.6	3073.8	3140.7
8.5	2087.4	2155	2193.4	2287.4	2368	2451.7	2547.8	2591.9	2602.6	2689.2	2714.1	2783.7	2808.9	2882.1	2940.5	3047.3	3113.6
8.75	2073.7	2134.8	2182.3	2277.2	2348.6	2435.3	2535	2578.9	2594.8	2679.2	2690.8	2767.4	2786.8	2867.8	2931.5	3021.3	3087
9	2061.7	2129.3	2172.6	2263.6	2337.1	2433.5	2523.8	2567.4	2579.2	2658.2	2683.5	2756.1	2781.8	2852.1	2907.9	2995.6	3060.8

## Sheet: Fig3f
Vg (V)	2.5	5	7.5	10	20	30	40	50	60		kV/cm
-5	5558.8	5715.9	5638.1	5712.6	5973.7	6199.8	6233	6374.5	6526.1
-4.75	6661.8	6366.4	6210.7	6125	6179.3	6393.7	6389.5	6490.8	6672.8
-4.5	7567.8	7249.2	6971.2	6542	6352.2	6564.5	6557.6	6648.3	6846.5
-4.25	8877.2	8312.7	7709	6913.8	6538.4	6730.8	6759	6774.8	6997.4
-4	9662.3	9226.7	8354.4	7306.2	6737	6886.3	6976	6911.9	7137.8
-3.75	11345	9993	8985.6	7547.4	6886.7	7034	7210.4	7066.8	7267.8
-3.5	8534.7	8176.7	7387.2	7221.3	6998.4	7171.4	7314.7	7203.9	7430.1
-3.25	7317.9	6978.4	6201.6	6825.4	6978.9	7255.5	7319.8	7339.2	7600.5
-3	6658.8	5901.8	5701.6	6265.5	6886.1	7250.7	7380.3	7439	7734.8
-2.75	5893	5606	5472.1	6124.7	6807.1	7183.7	7465.6	7690.3	7976.3
-2.5	5553.5	5353.8	5364.2	5979.1	6735.6	7106	7651.5	7854.2	8159.8
-2.25	5307.7	5209.2	5319.9	5866.5	6672.8	7054.7	7719.8	7991.5	8341.6
-2	5252.9	5158.9	5312	5773.2	6577.6	7006.7	7884.3	8167.4	8632.4
-1.75	5479.5	5241.9	5395.7	5717.6	6797.6	7120.2	8134.6	8494.3	8985.5
-1.5	6199.3	5766.5	5672	5797.6	7220.6	7599.3	8458.5	8762.2	9206.1
-1.25	7356.5	6803.4	6255.9	6133	7755.6	8089.1	8773.1	9064.8	9545.9
-1	9733	8724.5	7951.1	6814.2	8328	8699.7	9052.1	9482.5	9925.8
-0.75	11986	10783	9894	7629.7	9023.6	9126.7	9414.6	9808.2	10380
-0.5	13349	11839	10658	8300.2	9309.7	9548.2	9761.6	10111	10484
-0.25	9250.4	7893	6641.3	6332.2	8478.1	8899.7	9521.7	9719.5	10287
0	5989	6066.9	5200.6	5506.7	6742.8	8400.7	9022.8	9422.6	10083
0.25	4899.3	5119.2	4672.6	4920.3	6153.5	6969.3	8337.3	8729.5	9153.9
0.5	4375.9	4496	4491.3	4577.2	5702.6	6460.9	7855.5	8274	8578.1
0.75	4247.4	4309.8	4330.8	4376.5	5338.7	6039.6	7128.9	7479.6	8129.9
1	4113.5	4215.3	4249.5	4280.8	5072.7	5695.7	6620.7	7079.6	7741.2
1.25	4043.6	4129.4	4153.8	4202.1	4886	5424.3	6228.4	6730.8	7166.1
1.5	3987.7	4060	4098.8	4121.4	4757.3	5227.1	5854.9	6429.6	6841.5
1.75	3979.9	4055.7	4094	4120.6	4641.8	5075.1	5482	6158.6	6572.8
2	3982.6	4057.9	4103.7	4133	4566.7	4939	5229.1	5943.7	6319.8
2.25	4014.3	4087.4	4134.3	4168.6	4497.1	4824.2	5132.2	5739	6117.8
2.5	4199.2	4219.8	4197.2	4214.2	4541.6	4832.9	5071.3	5566.8	5935.9
2.75	4276.7	4271.1	4250.7	4289.2	4559.8	4847.1	5069.3	5422.4	5768
3	4339.8	4258.2	4224.8	4271.1	4600.3	4779.4	4993.3	5295.6	5612.7
3.25	4278.6	4178.9	4158	4183.9	4580.5	4711.5	4890	5167.9	5478.5
3.5	4099.1	4063.1	4075.1	4008.2	4464.5	4557.7	4785.1	5071.4	5372.4
3.75	3842	3902.3	3845	3851.8	4339	4399.3	4598	4966.1	5255.2
4	3564.6	3583.2	3690.8	3708.7	4238.1	4357.9	4510	4885.6	5166.2
4.25	3496.4	3517.4	3546	3662.3	4198.8	4292.5	4453.4	4827.5	5091.4
4.5	3451.4	3464.4	3507.3	3623.2	4052.5	4240	4406.7	4748.5	5013.2
4.75	3378.8	3424.5	3474.5	3576.9	4019.8	4190.6	4355.9	4701.8	4950.7
5	3364.6	3382.7	3422.7	3545.3	3985.1	4149.4	4307.9	4645.3	4881.9
5.25	3303.7	3354.4	3391.4	3520.1	3941.3	4103.8	4273.8	4590.2	4820.1
5.5	3271.3	3310.1	3360.6	3485.8	3898.5	4074.5	4232.4	4541.4	4767.2
5.75	3221.4	3280.4	3365.3	3455.8	3872.8	4032.2	4204.1	4496	4732.6
6	3193.1	3255.1	3305.3	3424.5	3847.4	4002.2	4163.9	4468.8	4684
6.25	3157.9	3223.6	3262.7	3399.2	3826.9	3966.2	4127.5	4463.9	4645.8
6.5	3116.1	3194.1	3234.1	3370.6	3795.4	3942	4093.2	4374.7	4598.9
6.75	3104	3166.3	3212.5	3360	3768.8	3916.5	4066.7	4341.9	4564.4
7	3073	3141.4	3193.3	3328.7	3753.4	3889.8	4033.4	4302.7	4521.4
7.25	3042.6	3127.9	3161.8	3303	3727.4	3860.3	4007.6	4250.8	4490.2
7.5	3019.6	3101.3	3172.2	3281	3712.3	3837.4	3987.9	4230.8	4455
7.75	2970.2	3065.6	3168.1	3271	3680.5	3825.2	3954.4	4197.9	4439.8
8	2979	3050.4	3118.7	3244.5	3661.7	3807.2	3935.1	4171.9	4405.5
8.25	2946	3030.7	3090.6	3224.9	3641	3776	3918.8	4146.2	4396.9
8.5	2922.3	3017	3070.8	3202.4	3628.7	3799.7	3897.1	4116.7	4359
8.75	2903.2	2988.8	3055.2	3188	3610.4	3767.2	3874.4	4104.2	4321.8
9	2886.4	2981	3041.6	3169.1	3594.3	3756.9	3858.5	4071.1	4285.1

## Sheet: Fig4a
Res	Vg
5558.8	-5
6661.8	-4.75
7567.8	-4.5
8877.2	-4.25
9662.3	-4
11345	-3.75
8534.7	-3.5
7317.9	-3.25
6658.8	-3
5893	-2.75
5553.5	-2.5
5307.7	-2.25
5252.9	-2
5479.5	-1.75
6199.3	-1.5
7356.5	-1.25
9733	-1
11986	-0.75
13349	-0.5
9250.4	-0.25
5989	0
4899.3	0.25
4375.9	0.5
4247.4	0.75
4113.5	1
4043.6	1.25
3987.7	1.5
3979.9	1.75
3982.6	2
4014.3	2.25
4199.2	2.5
4276.7	2.75
4339.8	3
4278.6	3.25
4099.1	3.5
3842	3.75
3564.6	4
3496.4	4.25
3451.4	4.5
3378.8	4.75
3364.6	5
3303.7	5.25
3271.3	5.5
3221.4	5.75
3193.1	6
3157.9	6.25
3116.1	6.5
3104	6.75
3073	7
3042.6	7.25
3019.6	7.5
2970.2	7.75
2979	8
2946	8.25
2922.3	8.5
2903.2	8.75
2886.4	9

[truncated: 10 more sheets: Fig4a Inset, Fig4b, Fig4c, Fig4d, Fig5a, Fig5b, Fig5c, Fig5d, Fig5e, Fig6]
